# Supplementary material for: Primary Osteosarcoma of the Breast: A Rare Case Report and Literature Review
Source: Front Oncol. 2022 Jun 9;12:875793. doi: 10.3389/fonc.2022.875793 (PMC9218342; doi:10.3389/fonc.2022.875793)
Supplement: Supplementary file 1 [file DataSheet_1.zip]

Archive with 72 entries (70 files):
- Immunohistochemical analysis/
- __MACOSX/._Immunohistochemical analysis
- Immunohistochemical analysis/.DS_Store
- __MACOSX/Immunohistochemical analysis/._.DS_Store
- Immunohistochemical analysis/τùàτÉå/
- __MACOSX/Immunohistochemical analysis/._τùàτÉå
- Immunohistochemical analysis/τùàτÉå/CAM5.2 100.JPG
- __MACOSX/Immunohistochemical analysis/τùàτÉå/._CAM5.2 100.JPG
- Immunohistochemical analysis/τùàτÉå/CK56 100.JPG
- __MACOSX/Immunohistochemical analysis/τùàτÉå/._CK56 100.JPG
- Immunohistochemical analysis/τùàτÉå/CK14 100σÇì.JPG
- __MACOSX/Immunohistochemical analysis/τùàτÉå/._CK14 100σÇì.JPG
- Immunohistochemical analysis/τùàτÉå/.DS_Store
- __MACOSX/Immunohistochemical analysis/τùàτÉå/._.DS_Store
- Immunohistochemical analysis/τùàτÉå/CD117 100.JPG
- __MACOSX/Immunohistochemical analysis/τùàτÉå/._CD117 100.JPG
- Immunohistochemical analysis/τùàτÉå/CAM5.2 200.JPG
- __MACOSX/Immunohistochemical analysis/τùàτÉå/._CAM5.2 200.JPG
- Immunohistochemical analysis/τùàτÉå/cd68 10X.jpg
- __MACOSX/Immunohistochemical analysis/τùàτÉå/._cd68 10X.jpg
- Immunohistochemical analysis/τùàτÉå/CD117 200.JPG
- __MACOSX/Immunohistochemical analysis/τùàτÉå/._CD117 200.JPG
- Immunohistochemical analysis/τùàτÉå/her-2 10X.jpg
- __MACOSX/Immunohistochemical analysis/τùàτÉå/._her-2 10X.jpg
- Immunohistochemical analysis/τùàτÉå/CK14 200σÇì.JPG
- __MACOSX/Immunohistochemical analysis/τùàτÉå/._CK14 200σÇì.JPG
- Immunohistochemical analysis/τùàτÉå/SATB2 200-1.JPG
- __MACOSX/Immunohistochemical analysis/τùàτÉå/._SATB2 200-1.JPG
- Immunohistochemical analysis/τùàτÉå/SATB2 200-3.JPG
- __MACOSX/Immunohistochemical analysis/τùàτÉå/._SATB2 200-3.JPG
- Immunohistochemical analysis/τùàτÉå/HE 10X.jpg
- __MACOSX/Immunohistochemical analysis/τùàτÉå/._HE 10X.jpg
- Immunohistochemical analysis/τùàτÉå/CD34 100.JPG
- __MACOSX/Immunohistochemical analysis/τùàτÉå/._CD34 100.JPG
- Immunohistochemical analysis/τùàτÉå/SATB2 100.JPG
- __MACOSX/Immunohistochemical analysis/τùàτÉå/._SATB2 100.JPG
- Immunohistochemical analysis/τùàτÉå/SATB2 200-2.JPG
- __MACOSX/Immunohistochemical analysis/τùàτÉå/._SATB2 200-2.JPG
- Immunohistochemical analysis/τùàτÉå/CD10 100-2.JPG
- __MACOSX/Immunohistochemical analysis/τùàτÉå/._CD10 100-2.JPG
- Immunohistochemical analysis/τùàτÉå/des 10X.jpg
- __MACOSX/Immunohistochemical analysis/τùàτÉå/._des 10X.jpg
- Immunohistochemical analysis/τùàτÉå/CD10 100-1.JPG
- __MACOSX/Immunohistochemical analysis/τùàτÉå/._CD10 100-1.JPG
- Immunohistochemical analysis/τùàτÉå/s-100 10X.jpg
- __MACOSX/Immunohistochemical analysis/τùàτÉå/._s-100 10X.jpg
- Immunohistochemical analysis/τùàτÉå/SATB2 200-4.JPG
- __MACOSX/Immunohistochemical analysis/τùàτÉå/._SATB2 200-4.JPG
- Immunohistochemical analysis/τùàτÉå/SATB2 100-2.JPG
- __MACOSX/Immunohistochemical analysis/τùàτÉå/._SATB2 100-2.JPG
- Immunohistochemical analysis/τùàτÉå/CD34 200.JPG
- __MACOSX/Immunohistochemical analysis/τùàτÉå/._CD34 200.JPG
- Immunohistochemical analysis/τùàτÉå/ck-l 10X.jpg
- __MACOSX/Immunohistochemical analysis/τùàτÉå/._ck-l 10X.jpg
- Immunohistochemical analysis/τùàτÉå/CD10 200-4.JPG
- __MACOSX/Immunohistochemical analysis/τùàτÉå/._CD10 200-4.JPG
- Immunohistochemical analysis/τùàτÉå/1611811.bmp
- __MACOSX/Immunohistochemical analysis/τùàτÉå/._1611811.bmp
- Immunohistochemical analysis/τùàτÉå/CD10 200-1.JPG
- __MACOSX/Immunohistochemical analysis/τùàτÉå/._CD10 200-1.JPG
- Immunohistochemical analysis/τùàτÉå/ki67 10X.jpg
- __MACOSX/Immunohistochemical analysis/τùàτÉå/._ki67 10X.jpg
- Immunohistochemical analysis/τùàτÉå/ck56 200 .JPG
- __MACOSX/Immunohistochemical analysis/τùàτÉå/._ck56 200 .JPG
- Immunohistochemical analysis/τùàτÉå/ck-pan 10X.jpg
- __MACOSX/Immunohistochemical analysis/τùàτÉå/._ck-pan 10X.jpg
- Immunohistochemical analysis/τùàτÉå/CD10 200-2.JPG
- __MACOSX/Immunohistochemical analysis/τùàτÉå/._CD10 200-2.JPG
- Immunohistochemical analysis/τùàτÉå/CD10 200-3.JPG
- __MACOSX/Immunohistochemical analysis/τùàτÉå/._CD10 200-3.JPG
- Immunohistochemical analysis/τùàτÉå/HE 40X.jpg
- __MACOSX/Immunohistochemical analysis/τùàτÉå/._HE 40X.jpg
